# Supplementary material for: RIPK1 and TRADD Regulate TNF-Induced Signaling and Ripoptosome Formation
Source: Int J Mol Sci. 2021 Nov 18;22(22):12459. doi: 10.3390/ijms222212459 (PMC8617695; doi:10.3390/ijms222212459)
Supplement: Supplementary file 1 [file ijms-22-12459-s001.zip]

Archive with 1 entries (1 files):
- ijms-1462381-supplementary.pdf
